# Supplementary material for: Preparation of Low-Surface-Energy SSBR@FA Hybrid Fillers via Solution Mechanochemical Approach and Its Enhancement in Mechanical Strength on the Modified FA/SBR Composites
Source: Polymers (Basel). 2026 Jan 28;18(3):348. doi: 10.3390/polym18030348 (PMC12899258; doi:10.3390/polym18030348)
Supplement: Supplementary file 1 [file polymers-18-00348-s001.zip]

Archive with 1 entries (1 files):
- polymers-4088101-supplementary.pdf
